# Supplementary material for: RTCGAToolbox: A New Tool for Exporting TCGA Firehose Data
Source: PLoS One. 2014 Sep 2;9(9):e106397. doi: 10.1371/journal.pone.0106397 (PMC4152273; doi:10.1371/journal.pone.0106397)
Supplement: File S2 — Sample R code for re-producing the case study. (TXT) [file pone.0106397.s002.txt]

########################################################
### code chunk number 0: Installing
########################################################

#Installing with devtools
library(devtools)
install_github("mksamur/RTCGAToolbox")

########################################################
### code chunk number 1: Prep Stage
### Loading library and checking Firehose parameters
########################################################

#Call package
library("RTCGAToolbox")

#Check dates and datasets
getFirehoseDatasets() #Current datasets
getFirehoseRunningDates() #stddata run dates
getFirehoseAnalyzeDates(last=3) # last 3 analysis date


########################################################
### code chunk number 2: Data Client
### Downloading selected dataset and data types
########################################################

#Call data client to get data from Firehose
#Following funtion will download RNASeq and microarray processed
#gene expression, mutation and GISTIC2 processed copy number
#data for BRCA dataset from Firehose
myData = getFirehoseData(dataset="BRCA",
                         runDate="20140416",gistic2_Date="20140115",
                         RNAseq_Gene=TRUE,mRNA_Array=TRUE,Mutation=TRUE)

#Data download and preparation may take longer time depends on 
#connection bandwidth and computer

########################################################
### code chunk number 3: Analysis Functions
########################################################

########################################################
### code chunk number 3A: Differential Gene Expression
########################################################

#Differential gene expression
#Following function will do DGE analysis for gene level expression data
#If there are data from multiple platform with tumor and normal samples
#Each of those datasets will be used
dgeResults = getDiffExpressedGenes(dataObject=myData)

#Check results
length(dgeResults)
dgeResults[[1]]@Dataset
dgeResults[[2]]@Dataset
head(dgeResults[[1]]@Toptable)

########################################################
### code chunk number 3B: CN and GE correlation
########################################################

#Correlation analysis
#Will do correlation test between copy number data and gene expression data
#If there are GE data from multiple platfrom, will process all
#For RNASeq data, this function currently can not use raw count data, data should be normalized
corResults = getCNGECorrelation(dataObject=myData)
corResults[[1]]@Dataset
head(corResults[[1]]@Correlations)


########################################################
### code chunk number 3C: Mutation Frequencies
########################################################

#Mutation frequencies
mutFrq = getMutationRate(dataObject=myData)
head(mutFrq[order(mutFrq[,2],decreasing=TRUE),])

# Creating survival data frame and running analysis for
# PIK3CA which is one of the most frequently mutated gene


########################################################
### code chunk number 3D: Survival Analysis
########################################################

#Prepare survival data frame from clinical data
#1st sample id, 2nd column Time and last column Censor
clinicData = myData@Clinical
clinicData = clinicData[3:5,2:ncol(clinicData)]
clinicData[3,is.na(clinicData[3,])] = clinicData[2,is.na(clinicData[3,])]
survData <- data.frame(Samples=colnames(clinicData),
                       Time=as.numeric(clinicData[3,]),
                       Censor=as.numeric(clinicData[1,]))
#Do survival test and draw KM plot
#This function can only use normalized expression data 
getSurvival(dataObject=myData,geneSymbols=c("PIK3CA"),
            sampleTimeCensor=survData)
#You will get  Current version of survival tool only works with normalized RNASeq data!
#Warning and function will only do analysis with microarray data because
#we did not wonload the normalized RNA seq data!


########################################################
### code chunk number 4: Report Figure
########################################################

# Creating dataset analysis summary figure with getReport.
# Figure will be saved as PDF file. Plese check your working dir.
#Function requires gene coordinates, you may use data call to get hg19
#gene corrdinate table or you may use one from your favorite
data(hg19.ucsc.gene.locations)
head(hg19.ucsc.gene.locations)
getReport(dataObject=myData,DGEResult1=dgeResults[[1]],
          DGEResult2=dgeResults[[2]],
          geneLocations=hg19.ucsc.gene.locations)
